# Supplementary material for: Effect of the spatial form of outpatient buildings on energy consumption in different climate zones in China
Source: PLoS One. 2023 Nov 9;18(11):e0293982. doi: 10.1371/journal.pone.0293982 (PMC10635504; doi:10.1371/journal.pone.0293982)
Supplement: S1 Table — (XLSX) [file pone.0293982.s002.xlsx]

## Sheet: 哈尔滨-总模型-逐月
Monthly heating and cooling energy consumption in Harbin
	Form 1		Form 2		Form 3
	Heating	Cooling	Heating	Cooling	Heating	Cooling
Jan.	35.9262	0	34.4919	0	54.2705	0
Feb.	25.0322	0	23.7312	0	38.0676	0
Mar.	17.0065	0	15.3875	0	25.7709	0.00107844
Apr.	4.53053	0.0118342	3.31732	0.0717263	6.05497	0.0920632
May	0.912079	1.42579	0.53575	2.21415	1.12317	2.64488
Jun.	0.0103163	3.72553	0.00464598	5.39375	0.0105092	6.16257
Jul.	0	7.62645	0	11.7795	0	12.9781
Aug.	0	5.66891	0	8.92049	0	9.49182
Sep.	0.841658	0.49541	0.441763	1.11622	0.964343	0.98451
Oct.	7.49013	0.12452	5.83699	0.273152	10.7901	0.282014
Nov.	19.0893	0	17.2391	8.28612e-07	29.064	0.00178017
Dec.	30.9038	0	29.2097	0	47.1167	0
Monthly heating and cooling energy consumption in Xi'an
	Form 1		Form 2		Form 3
	Heating	Cooling	Heating	Cooling	Heating	Cooling
Jan.	15.1776	0	12.6685	0	22.6087	0.0028051
Feb.	10.8934	3.44549e-05	8.82666	0.0018423	16.2939	0.0101185
Mar.	5.99504	0.023992	4.34114	0.121804	8.99185	0.116686
Apr.	0.920233	0.634819	0.365878	1.30781	1.27653	1.33267
May	0.00749924	3.0613	8.65883e-05	5.40346	0.0258522	5.59799
Jun.	0	6.70368	0	11.0516	0	11.9889
Jul.	0	13.9231	0	20.4929	0	23.1768
Aug.	0	12.3153	0	18.6396	0	20.9104
Sep.	0.00254273	2.71253	4.16786e-06	5.31649	0.0634323	5.06771
Oct.	1.13728	0.406715	0.429114	1.07366	1.60905	0.98026
Nov.	5.25492	0.000474899	3.32296	0.00741843	7.55165	0.0509338
Dec.	13.5298	1.58054e-05	10.8522	0	20.1066	0.000221403
Monthly heating and cooling energy consumption in Shanghai
	Form 1		Form 2		Form 3
	Heating	Cooling	Heating	Cooling	Heating	Cooling
Jan.	10.8004	0	8.0929	0	14.7479	0.00551016
Feb.	7.92276	0.0187666	5.73172	0.0917139	10.5202	0.103292
Mar.	5.56587	0.000228141	3.5474	0.0628449	7.15295	0.076989
Apr.	1.72714	0.730899	0.811208	1.58625	1.86955	1.75431
May	0.0244173	2.73536	0.000611156	5.81333	0.0251372	5.98888
Jun.	0	7.00447	0	13.0302	0	13.6328
Jul.	0	21.4592	0	28.5712	0	35.4766
Aug.	0	20.6565	0	27.4493	0	33.7136
Sep.	2.26919e-06	6.65527	0	12.5702	0	12.8604
Oct.	0.10419	0.941273	0.0306815	2.6155	0.0465081	2.25075
Nov.	2.22446	0.117425	1.18941	0.599881	2.55821	0.515138
Dec.	7.96712	0.00137774	5.5392	0.0400129	10.3817	0.0559844
Monthly heating and cooling energy consumption in Shenzhen
	Form 1		Form 2		Form 3
	Heating	Cooling	Heating	Cooling	Heating	Cooling
Jan.	0.953479	0.274275	0.359807	1.33595	1.02256	0.984385
Feb.	1.33038	0.227083	0.510056	1.1559	1.55396	0.818369
Mar.	0.249822	3.86997	0.0504661	8.39995	0.223728	7.85734
Apr.	0.00332691	5.8116	6.43803e-05	11.6804	0.0149178	11.2324
May	0	18.4811	0	26.8243	0	31.1824
Jun.	0	22.4833	0	30.6288	0	36.1818
Jul.	0	25.5109	0	33.9401	0	41.413
Aug.	0	24.7116	0	33.2276	0	40.086
Sep.	0	19.4092	0	27.4592	0	31.4619
Oct.	0.032901	11.2259	0.00011705	18.0523	0.0223822	19.3921
Nov.	0.00115448	3.53004	0	7.75939	0.00178105	7.27339
Dec.	0.18453	0.723337	0.018724	2.40796	0.210854	1.90888
Monthly heating and cooling energy consumption in Kunming
	Form 1		Form 2		Form 3
	Heating	Cooling	Heating	Cooling	Heating	Cooling
Jan.	3.45024	0.0056933	1.85362	0.0672909	3.8789	0.139792
Feb.	2.61898	0.0635897	1.48245	0.370826	3.10057	0.390734
Mar.	0.869021	0.19968	0.393983	1.04248	0.945402	0.931059
Apr.	0.268754	1.03694	0.0773962	2.68778	0.279922	2.75493
May	0.010776	1.59959	0.000237177	3.89695	0.0256768	3.7659
Jun.	1.81727e-05	2.06117	0	5.70728	0.0194239	5.19175
Jul.	0	1.70562	0	5.55395	0	4.66209
Aug.	0	1.92303	0	5.52622	0	4.78462
Sep.	0.00348354	0.749043	9.98031e-05	3.17317	0.00402981	2.42765
Oct.	0.248446	0.152619	0.0365743	1.22609	0.31079	0.873172
Nov.	1.32465	0.0584957	0.530419	0.494549	1.55355	0.405817
Dec.	3.59271	0.00957193	1.82933	0.0978109	4.19908	0.16087
